# Supplementary material for: Selenocystine-Derived Label-Free Fluorescent Schiff Base Nanocomplex for siRNA Delivery Synergistically Kills Cancer Cells
Source: Molecules. 2022 Feb 15;27(4):1302. doi: 10.3390/molecules27041302 (PMC8878402; doi:10.3390/molecules27041302)
Supplement: Supplementary file 1 [file molecules-27-01302-s001.zip]

Archive with 1 entries (1 files):
- molecules-1567396-supplementary.pdf
